# Supplementary material for: Homology Modeling, Molecular Dynamics Simulation, and Prediction of Bovine TLR2 Heterodimerization
Source: Int J Mol Sci. 2024 Jan 25;25(3):1496. doi: 10.3390/ijms25031496 (PMC10855669; doi:10.3390/ijms25031496)
Supplement: Supplementary file 1 [file ijms-25-01496-s001.zip]

Archive with 3 entries (3 files):
- Bovine_TLR2_dimers_pdb.zip
- ERRAT.zip
- ijms-2798613-supplementary.pdf
